# Supplementary material for: Nothing Regular about the Regulins: Distinct Functional Properties of SERCA Transmembrane Peptide Regulatory Subunits
Source: Int J Mol Sci. 2021 Aug 18;22(16):8891. doi: 10.3390/ijms22168891 (PMC8396278; doi:10.3390/ijms22168891)
Supplement: Supplementary file 1 [file ijms-22-08891-s001.zip]

Archive with 1 entries (1 files):
- ijms-1331047-supplementary.pdf
